# Supplementary material for: The effect of behavioral therapy on dysphagia of acute ischemic stroke patients feeding with a nasogastric tube
Source: PLoS One. 2024 Apr 18;19(4):e0299068. doi: 10.1371/journal.pone.0299068 (PMC11025895; doi:10.1371/journal.pone.0299068)
Supplement: S1 Dataset — (XLS) [file pone.0299068.s001.xls]

## Sheet: dataset
idn	id1	time	sex	age	hypertension	diabetes	agegroup	area	education	obesity	prestroke	dys
1	1	0	1	70	1	2	3	1	2	0	2	1
2	1	1	1	70	1	2	3	1	2	0	2	0
3	2	0	1	78	1	1	3	2	3	0	2	0
4	2	1	1	78	1	1	3	2	3	0	2	0
5	3	0	1	68	2	2	2	2	3	0	2	1
6	3	1	1	68	2	2	2	2	3	0	2	0
7	4	0	1	65	2	2	2	1	3	0	2	1
8	4	1	1	65	2	2	2	1	3	0	2	0
9	5	0	2	71	1	2	3	2	1	1	2	0
10	5	1	2	71	1	2	3	2	1	1	2	0
11	6	0	1	60	2	2	2	2	3	0	2	0
12	6	1	1	60	2	2	2	2	3	0	2	0
13	7	0	2	67	1	2	2	2	3	1	2	1
14	7	1	2	67	1	2	2	2	3	1	2	0
15	8	0	2	50	1	2	1	2	2	0	2	1
16	8	1	2	50	1	2	1	2	2	0	2	0
17	9	0	1	72	1	1	3	1	3	0	2	1
18	9	1	1	72	1	1	3	1	3	0	2	0
19	10	0	1	63	1	2	2	2	2	0	2	1
20	10	1	1	63	1	2	2	2	2	0	2	0
21	11	0	1	51	2	2	1	1	3	0	2	1
22	11	1	1	51	2	2	1	1	3	0	2	0
23	12	0	2	58	2	2	1	2	2	0	2	1
24	12	1	2	58	2	2	1	2	2	0	2	0
25	13	0	2	87	1	2	3	1	1	0	1	1
26	13	1	2	87	1	2	3	1	1	0	1	0
27	14	0	2	54	2	2	1	2	2	0	2	0
28	14	1	2	54	2	2	1	2	2	0	2	0
29	15	0	1	51	2	2	1	2	1	0	2	0
30	15	1	1	51	2	2	1	2	1	0	2	0
31	16	0	2	58	1	2	1	2	3	1	2	1
32	16	1	2	58	1	2	1	2	3	1	2	0
33	17	0	2	74	1	1	3	2	2	0	2	1
34	17	1	2	74	1	1	3	2	2	0	2	0
35	18	0	1	67	1	2	2	1	3	0	1	1
36	18	1	1	67	1	2	2	1	3	0	1	0
37	19	0	2	68	2	2	2	2	3	0	2	1
38	19	1	2	68	2	2	2	2	3	0	2	0
39	20	0	2	74	2	1	3	2	2	0	2	1
40	20	1	2	74	2	1	3	2	2	0	2	0
41	21	0	1	61	1	2	2	2	2	0	2	0
42	21	1	1	61	1	2	2	2	2	0	2	0
43	22	0	1	64	1	2	2	2	3	0	2	1
44	22	1	1	64	1	2	2	2	3	0	2	0
45	23	0	2	72	1	2	3	2	1	0	2	0
46	23	1	2	72	1	2	3	2	1	0	2	0
47	24	0	1	80	1	2	3	1	2	0	2	1
48	24	1	1	80	1	2	3	1	2	0	2	0
49	25	0	1	76	1	1	3	2	3	0	1	1
50	25	1	1	76	1	1	3	2	3	0	1	0
51	26	0	1	33	2	2	1	2	3	0	1	1
52	26	1	1	33	2	2	1	2	3	0	1	0
53	27	0	2	66	1	2	2	2	2	0	2	1
54	27	1	2	66	1	2	2	2	2	0	2	0
55	28	0	1	71	1	1	3	1	3	0	1	1
56	28	1	1	71	1	1	3	1	3	0	1	1
57	29	0	1	63	1	2	2	2	3	0	1	0
58	29	1	1	63	1	2	2	2	3	0	1	0
59	30	0	1	62	1	2	2	2	2	0	2	1
60	30	1	1	62	1	2	2	2	2	0	2	0
61	31	0	1	66	1	2	2	1	3	0	2	1
62	31	1	1	66	1	2	2	1	3	0	2	0
63	32	0	1	75	1	2	3	2	1	0	1	1
64	32	1	1	75	1	2	3	2	1	0	1	1
65	33	0	1	41	1	1	1	1	3	1	2	1
66	33	1	1	41	1	1	1	1	3	1	2	0
67	34	0	2	86	1	2	3	2	2	0	1	1
68	34	1	2	86	1	2	3	2	2	0	1	0
69	35	0	1	71	1	1	3	1	3	0	1	1
70	35	1	1	71	1	1	3	1	3	0	1	0
71	36	0	2	81	1	2	3	2	1	0	2	1
72	36	1	2	81	1	2	3	2	1	0	2	0
73	37	0	1	48	1	2	1	1	3	0	2	1
74	37	1	1	48	1	2	1	1	3	0	2	0
75	38	0	1	75	1	1	3	2	1	0	2	1
76	38	1	1	75	1	1	3	2	1	0	2	0
77	39	0	2	58	1	2	1	1	3	0	2	1
78	39	1	2	58	1	2	1	1	3	0	2	0
79	40	0	1	68	2	2	2	2	3	0	2	1
80	40	1	1	68	2	2	2	2	3	0	2	0
81	41	0	1	81	1	2	3	2	2	0	2	1
82	41	1	1	81	1	2	3	2	2	0	2	0
83	42	0	1	48	2	2	1	2	2	0	2	0
84	42	1	1	48	2	2	1	2	2	0	2	0
85	43	0	2	70	1	2	3	1	2	1	1	0
86	43	1	2	70	1	2	3	1	2	1	1	0
87	44	0	1	49	1	1	1	2	2	0	2	1
88	44	1	1	49	1	1	1	2	2	0	2	0
89	45	0	1	35	2	2	1	1	1	0	2	1
90	45	1	1	35	2	2	1	1	1	0	2	0
91	46	0	1	50	2	2	1	1	1	0	2	0
92	46	1	1	50	2	2	1	1	1	0	2	0
93	47	0	2	76	1	1	3	1	1	0	2	1
94	47	1	2	76	1	1	3	1	1	0	2	0
95	48	0	2	69	1	2	2	2	2	0	1	1
96	48	1	2	69	1	2	2	2	2	0	1	0
97	49	0	1	64	1	1	2	2	3	0	2	1
98	49	1	1	64	1	1	2	2	3	0	2	1
99	50	0	1	67	1	2	2	1	3	0	2	1
100	50	1	1	67	1	2	2	1	3	0	2	0
101	51	0	1	48	1	2	1	2	1	0	1	1
102	51	1	1	48	1	2	1	2	1	0	1	0
103	52	0	2	51	1	1	1	2	2	1	2	1
104	52	1	2	51	1	1	1	2	2	1	2	0
105	53	0	1	72	1	2	3	2	3	0	2	1
106	53	1	1	72	1	2	3	2	3	0	2	0
107	54	0	1	83	1	2	3	2	3	0	1	1
108	54	1	1	83	1	2	3	2	3	0	1	0
109	55	0	1	71	1	1	3	2	2	0	1	1
110	55	1	1	71	1	1	3	2	2	0	1	1
111	56	0	1	60	2	2	2	1	1	1	2	1
112	56	1	1	60	2	2	2	1	1	1	2	0
113	57	0	1	41	1	2	1	2	2	0	2	0
114	57	1	1	41	1	2	1	2	2	0	2	0
115	58	0	1	70	1	1	3	2	3	0	1	0
116	58	1	1	70	1	1	3	2	3	0	1	0
117	59	0	1	56	1	2	1	2	2	1	2	1
118	59	1	1	56	1	2	1	2	2	1	2	0
119	60	0	2	49	1	2	1	1	2	0	2	0
120	60	1	2	49	1	2	1	1	2	0	2	0
121	61	0	1	83	1	2	3	2	3	0	1	1
122	61	1	1	83	1	2	3	2	3	0	1	1
123	62	0	1	57	1	2	1	2	3	1	2	1
124	62	1	1	57	1	2	1	2	3	1	2	0
125	63	0	1	74	1	2	3	1	2	0	2	1
126	63	1	1	74	1	2	3	1	2	0	2	0
127	64	0	2	84	1	1	3	1	3	0	2	1
128	64	1	2	84	1	1	3	1	3	0	2	0
129	65	0	2	87	1	1	3	2	1	0	1	1
130	65	1	2	87	1	1	3	2	1	0	1	0
131	66	0	1	65	1	1	2	2	1	0	2	1
132	66	1	1	65	1	1	2	2	1	0	2	0
133	67	0	1	69	2	2	2	1	1	0	2	1
134	67	1	1	69	2	2	2	1	1	0	2	0
135	68	0	1	76	2	2	3	1	1	0	2	1
136	68	1	1	76	2	2	3	1	1	0	2	0
137	69	0	1	54	2	2	1	2	2	0	2	1
138	69	1	1	54	2	2	1	2	2	0	2	0
139	70	0	1	73	1	2	3	2	2	0	1	1
140	70	1	1	73	1	2	3	2	2	0	1	0
141	71	0	1	70	1	2	3	1	1	0	2	1
142	71	1	1	70	1	2	3	1	1	0	2	0
143	72	0	1	63	1	1	2	2	3	1	2	1
144	72	1	1	63	1	1	2	2	3	1	2	1
145	73	0	1	74	1	2	3	2	1	0	2	1
146	73	1	1	74	1	2	3	2	1	0	2	0
147	74	0	2	78	2	2	3	2	1	0	1	0
148	74	1	2	78	2	2	3	2	1	0	1	0
149	75	0	1	69	1	2	2	1	2	0	1	1
150	75	1	1	69	1	2	2	1	2	0	1	0
151	76	0	1	70	2	2	3	1	3	1	2	0
152	76	1	1	70	2	2	3	1	3	1	2	0
153	77	0	1	56	1	2	1	2	1	0	2	1
154	77	1	1	56	1	2	1	2	1	0	2	0
155	78	0	2	78	1	2	3	2	3	1	1	1
156	78	1	2	78	1	2	3	2	3	1	1	1
157	79	0	1	61	2	2	2	2	2	0	2	1
158	79	1	1	61	2	2	2	2	2	0	2	0
159	80	0	1	56	1	2	1	2	3	0	2	1
160	80	1	1	56	1	2	1	2	3	0	2	0
161	81	0	1	62	1	2	2	2	3	1	2	1
162	81	1	1	62	1	2	2	2	3	1	2	0
163	82	0	2	80	1	2	3	1	1	0	2	1
164	82	1	2	80	1	2	3	1	1	0	2	0
165	83	0	2	86	1	2	3	2	1	0	1	1
166	83	1	2	86	1	2	3	2	1	0	1	0
167	84	0	2	69	2	2	2	1	3	1	2	1
168	84	1	2	69	2	2	2	1	3	1	2	0
169	85	0	2	63	1	1	2	1	2	0	2	0
170	85	1	2	63	1	1	2	1	2	0	2	0
171	86	0	2	50	2	1	1	2	2	0	2	0
172	86	1	2	50	2	1	1	2	2	0	2	0
173	87	0	1	77	2	1	3	2	3	0	1	1
174	87	1	1	77	2	1	3	2	3	0	1	1
175	88	0	2	78	1	1	3	1	1	0	1	1
176	88	1	2	78	1	1	3	1	1	0	1	0
177	89	0	2	53	2	2	1	2	2	0	2	1
178	89	1	2	53	2	2	1	2	2	0	2	0
179	90	0	2	46	1	2	1	2	3	0	2	1
180	90	1	2	46	1	2	1	2	3	0	2	0
181	91	0	2	69	1	2	2	2	1	0	2	1
182	91	1	2	69	1	2	2	2	1	0	2	0
183	92	0	1	63	1	1	2	2	3	0	1	1
184	92	1	1	63	1	1	2	2	3	0	1	0
185	93	0	1	63	2	1	2	2	2	0	1	0
186	93	1	1	63	2	1	2	2	2	0	1	0
187	94	0	1	54	2	2	1	2	1	0	2	0
188	94	1	1	54	2	2	1	2	1	0	2	0
189	95	0	1	55	2	2	1	2	2	0	2	1
190	95	1	1	55	2	2	1	2	2	0	2	0
191	96	0	1	56	1	2	1	2	3	0	2	0
192	96	1	1	56	1	2	1	2	3	0	2	0
193	97	0	1	65	1	2	2	2	2	0	2	0
194	97	1	1	65	1	2	2	2	2	0	2	0
195	98	0	1	72	2	2	3	1	3	0	2	1
196	98	1	1	72	2	2	3	1	3	0	2	0
197	99	0	2	50	2	2	1	2	2	0	2	1
198	99	1	2	50	2	2	1	2	2	0	2	0
199	100	0	1	60	1	2	2	2	2	0	2	1
200	100	1	1	60	1	2	2	2	2	0	2	0
201	101	0	1	35	2	2	1	2	3	0	2	0
202	101	1	1	35	2	2	1	2	3	0	2	0
203	102	0	2	82	1	2	3	1	1	0	2	1
204	102	1	2	82	1	2	3	1	1	0	2	0
205	103	0	2	59	2	2	1	2	1	0	2	1
206	103	1	2	59	2	2	1	2	1	0	2	1
207	104	0	1	70	1	2	3	2	1	0	2	1
208	104	1	1	70	1	2	3	2	1	0	2	1
209	105	0	1	60	1	2	2	2	2	1	2	1
210	105	1	1	60	1	2	2	2	2	1	2	0
211	106	0	1	50	1	1	1	1	3	0	2	0
212	106	1	1	50	1	1	1	1	3	0	2	0
213	107	0	1	83	2	2	3	2	1	0	2	1
214	107	1	1	83	2	2	3	2	1	0	2	0
215	108	0	2	83	1	2	3	2	1	0	2	1
216	108	1	2	83	1	2	3	2	1	0	2	0
217	109	0	2	88	2	2	3	2	2	0	2	0
218	109	1	2	88	2	2	3	2	2	0	2	0
219	110	0	2	72	1	2	3	2	1	0	2	1
220	110	1	2	72	1	2	3	2	1	0	2	0
221	111	0	1	67	2	2	2	2	3	0	1	1
222	111	1	1	67	2	2	2	2	3	0	1	0
223	112	0	2	75	1	2	3	2	1	0	2	1
224	112	1	2	75	1	2	3	2	1	0	2	0
225	113	0	2	54	2	2	1	2	3	0	2	1
226	113	1	2	54	2	2	1	2	3	0	2	1
227	114	0	1	87	1	2	3	2	2	0	2	1
228	114	1	1	87	1	2	3	2	2	0	2	0
229	115	0	1	80	2	2	3	1	3	0	1	1
230	115	1	1	80	2	2	3	1	3	0	1	0
231	116	0	1	56	2	2	1	2	3	0	2	1
232	116	1	1	56	2	2	1	2	3	0	2	0
233	117	0	1	79	1	2	3	2	3	0	2	1
234	117	1	1	79	1	2	3	2	3	0	2	0
235	118	0	1	83	1	1	3	2	3	0	2	1
236	118	1	1	83	1	1	3	2	3	0	2	0
237	119	0	1	46	2	2	1	2	2	0	2	0
238	119	1	1	46	2	2	1	2	2	0	2	0
239	120	0	1	40	2	2	1	2	3	0	2	0
240	120	1	1	40	2	2	1	2	3	0	2	0
241	121	0	2	71	2	2	3	2	3	0	2	1
242	121	1	2	71	2	2	3	2	3	0	2	0
243	122	0	1	66	2	2	2	2	1	0	2	1
244	122	1	1	66	2	2	2	2	1	0	2	0
245	123	0	1	78	1	1	3	1	3	0	2	1
246	123	1	1	78	1	1	3	1	3	0	2	0
247	124	0	2	66	1	1	2	2	3	0	1	1
248	124	1	2	66	1	1	2	2	3	0	1	1
249	125	0	2	71	1	2	3	2	1	0	2	1
250	125	1	2	71	1	2	3	2	1	0	2	1
251	126	0	1	54	1	2	1	2	3	0	2	1
252	126	1	1	54	1	2	1	2	3	0	2	0
253	127	0	1	61	1	1	2	1	1	0	2	1
254	127	1	1	61	1	1	2	1	1	0	2	0
255	128	0	2	86	2	2	3	1	1	0	2	1
256	128	1	2	86	2	2	3	1	1	0	2	1
257	129	0	2	61	2	2	2	2	3	1	2	1
258	129	1	2	61	2	2	2	2	3	1	2	0
259	130	0	1	67	1	2	2	2	2	0	1	1
260	130	1	1	67	1	2	2	2	2	0	1	0
261	131	0	1	88	1	2	3	2	1	1	2	1
262	131	1	1	88	1	2	3	2	1	1	2	0
263	132	0	1	78	2	2	3	2	3	0	1	0
264	132	1	1	78	2	2	3	2	3	0	1	0
265	133	0	1	65	1	2	2	1	3	0	2	1
266	133	1	1	65	1	2	2	1	3	0	2	1
267	134	0	1	65	2	2	2	2	2	0	2	1
268	134	1	1	65	2	2	2	2	2	0	2	1
269	135	0	1	70	1	2	3	2	1	0	2	0
270	135	1	1	70	1	2	3	2	1	0	2	0
271	136	0	1	75	2	2	3	2	1	0	1	0
272	136	1	1	75	2	2	3	2	1	0	1	0
273	137	0	2	83	2	2	3	2	1	0	2	1
274	137	1	2	83	2	2	3	2	1	0	2	1
275	138	0	1	70	1	2	3	2	3	1	2	1
276	138	1	1	70	1	2	3	2	3	1	2	1
277	139	0	1	58	1	2	1	2	3	0	2	0
278	139	1	1	58	1	2	1	2	3	0	2	0
279	140	0	2	57	2	1	1	2	2	0	1	1
280	140	1	2	57	2	1	1	2	2	0	1	0
281	141	0	2	77	1	2	3	2	1	0	2	1
282	141	1	2	77	1	2	3	2	1	0	2	0
283	142	0	1	50	2	2	1	2	3	0	2	1
284	142	1	1	50	2	2	1	2	3	0	2	1
285	143	0	1	64	1	2	2	2	2	0	2	1
286	143	1	1	64	1	2	2	2	2	0	2	1
287	144	0	2	79	2	2	3	2	1	0	2	1
288	144	1	2	79	2	2	3	2	1	0	2	0
289	145	0	2	49	1	2	1	2	2	0	2	1
290	145	1	2	49	1	2	1	2	2	0	2	0
291	146	0	1	78	1	2	3	2	1	0	1	1
292	146	1	1	78	1	2	3	2	1	0	1	0
293	147	0	1	66	1	2	2	1	3	1	1	1
294	147	1	1	66	1	2	2	1	3	1	1	0
295	148	0	1	60	2	1	2	1	3	0	2	0
296	148	1	1	60	2	1	2	1	3	0	2	0
297	149	0	1	49	2	2	1	2	3	0	2	0
298	149	1	1	49	2	2	1	2	3	0	2	0
299	150	0	1	59	2	2	1	1	2	0	2	1
300	150	1	1	59	2	2	1	1	2	0	2	0
301	151	0	1	56	1	2	1	2	3	0	1	0
302	151	1	1	56	1	2	1	2	3	0	1	0
303	152	0	1	75	2	2	3	2	3	1	2	1
304	152	1	1	75	2	2	3	2	3	1	2	0
305	153	0	2	78	1	2	3	1	3	0	2	1
306	153	1	2	78	1	2	3	1	3	0	2	0
307	154	0	1	61	1	1	2	2	3	0	1	1
308	154	1	1	61	1	1	2	2	3	0	1	0
309	155	0	1	71	1	2	3	2	3	0	1	1
310	155	1	1	71	1	2	3	2	3	0	1	0
311	156	0	1	70	2	2	3	2	2	0	2	1
312	156	1	1	70	2	2	3	2	2	0	2	0
313	157	0	2	86	1	1	3	1	1	0	2	0
314	157	1	2	86	1	1	3	1	1	0	2	0
315	158	0	1	53	2	2	1	2	3	0	2	1
316	158	1	1	53	2	2	1	2	3	0	2	0
317	159	0	1	70	1	1	3	2	2	0	2	1
318	159	1	1	70	1	1	3	2	2	0	2	0
319	160	0	2	88	2	2	3	2	1	0	1	1
320	160	1	2	88	2	2	3	2	1	0	1	0
321	161	0	1	79	2	2	3	1	2	0	1	1
322	161	1	1	79	2	2	3	1	2	0	1	0
323	162	0	1	44	2	2	1	2	3	0	2	0
324	162	1	1	44	2	2	1	2	3	0	2	0
325	163	0	1	63	1	2	2	2	1	0	2	0
326	163	1	1	63	1	2	2	2	1	0	2	0
327	164	0	1	69	1	2	2	2	1	0	2	1
328	164	1	1	69	1	2	2	2	1	0	2	1
329	165	0	1	66	1	2	2	1	2	0	2	1
330	165	1	1	66	1	2	2	1	2	0	2	0
331	166	0	2	69	2	2	2	1	2	0	2	1
332	166	1	2	69	2	2	2	1	2	0	2	0
333	167	0	2	57	1	1	1	2	2	0	2	1
334	167	1	2	57	1	1	1	2	2	0	2	0
335	168	0	2	62	1	2	2	2	1	1	2	1
336	168	1	2	62	1	2	2	2	1	1	2	0
337	169	0	1	75	1	2	3	2	1	1	2	1
338	169	1	1	75	1	2	3	2	1	1	2	0
339	170	0	1	51	1	1	1	2	3	0	2	0
340	170	1	1	51	1	1	1	2	3	0	2	0
341	171	0	2	68	2	2	2	2	3	0	2	0
342	171	1	2	68	2	2	2	2	3	0	2	0
343	172	0	1	55	1	2	1	2	3	0	2	0
344	172	1	1	55	1	2	1	2	3	0	2	0
345	173	0	2	73	1	1	3	2	3	0	1	1
346	173	1	2	73	1	1	3	2	3	0	1	0
347	174	0	1	59	2	2	1	2	2	0	1	1
348	174	1	1	59	2	2	1	2	2	0	1	0
349	175	0	1	60	1	2	2	2	3	0	2	0
350	175	1	1	60	1	2	2	2	3	0	2	0
351	176	0	2	46	2	2	1	1	2	0	2	0
352	176	1	2	46	2	2	1	1	2	0	2	0
353	177	0	2	34	1	2	1	2	3	0	2	1
354	177	1	2	34	1	2	1	2	3	0	2	0
355	178	0	1	72	1	2	3	2	1	0	2	1
356	178	1	1	72	1	2	3	2	1	0	2	0
357	179	0	2	56	2	2	1	2	2	0	2	1
358	179	1	2	56	2	2	1	2	2	0	2	0
359	180	0	1	74	2	2	3	2	3	1	2	1
360	180	1	1	74	2	2	3	2	3	1	2	0
361	181	0	1	56	1	2	1	2	2	0	1	1
362	181	1	1	56	1	2	1	2	2	0	1	0
363	182	0	1	57	2	2	1	2	1	0	2	1
364	182	1	1	57	2	2	1	2	1	0	2	0
365	183	0	1	69	1	1	2	2	1	0	1	1
366	183	1	1	69	1	1	2	2	1	0	1	0
367	184	0	2	70	1	2	3	2	2	1	2	1
368	184	1	2	70	1	2	3	2	2	1	2	1
369	185	0	1	69	1	2	2	1	2	0	1	1
370	185	1	1	69	1	2	2	1	2	0	1	1
371	186	0	1	53	2	2	1	2	1	0	1	1
372	186	1	1	53	2	2	1	2	1	0	1	0
373	187	0	2	67	2	2	2	2	2	0	2	1
374	187	1	2	67	2	2	2	2	2	0	2	0
375	188	0	1	66	1	2	2	2	1	1	2	1
376	188	1	1	66	1	2	2	2	1	1	2	0
377	189	0	2	87	1	1	3	2	1	0	2	1
378	189	1	2	87	1	1	3	2	1	0	2	0
379	190	0	1	66	1	2	2	2	2	0	2	0
380	190	1	1	66	1	2	2	2	2	0	2	0
381	191	0	2	70	1	2	3	2	2	0	1	1
382	191	1	2	70	1	2	3	2	2	0	1	0
383	192	0	2	88	1	2	3	1	1	1	2	1
384	192	1	2	88	1	2	3	1	1	1	2	0
385	193	0	2	72	1	1	3	2	2	0	1	1
386	193	1	2	72	1	1	3	2	2	0	1	0
387	194	0	1	45	2	2	1	1	3	0	2	1
388	194	1	1	45	2	2	1	1	3	0	2	0
389	195	0	1	72	1	2	3	2	2	0	2	0
390	195	1	1	72	1	2	3	2	2	0	2	0
391	196	0	1	85	1	2	3	2	2	1	2	0
392	196	1	1	85	1	2	3	2	2	1	2	0
393	197	0	1	58	1	1	1	2	3	0	1	1
394	197	1	1	58	1	1	1	2	3	0	1	0
395	198	0	1	84	1	2	3	1	3	1	2	1
396	198	1	1	84	1	2	3	1	3	1	2	0
397	199	0	1	84	2	1	3	1	2	0	2	0
398	199	1	1	84	2	1	3	1	2	0	2	0
399	200	0	2	72	1	2	3	2	1	0	2	0
400	200	1	2	72	1	2	3	2	1	0	2	0
401	201	0	1	52	1	1	1	2	3	0	2	0
402	201	1	1	52	1	1	1	2	3	0	2	0
403	202	0	1	66	1	1	2	2	2	0	2	0
404	202	1	1	66	1	1	2	2	2	0	2	0
405	203	0	2	81	2	1	3	2	1	0	2	0
406	203	1	2	81	2	1	3	2	1	0	2	0
407	204	0	2	64	1	1	2	2	3	1	1	0
408	204	1	2	64	1	1	2	2	3	1	1	0
409	205	0	2	74	1	2	3	1	1	0	2	1
410	205	1	2	74	1	2	3	1	1	0	2	0
411	206	0	1	52	1	2	1	2	1	0	2	0
412	206	1	1	52	1	2	1	2	1	0	2	0
413	207	0	1	65	2	2	2	2	2	0	2	0
414	207	1	1	65	2	2	2	2	2	0	2	0
415	208	0	1	68	2	2	2	2	2	0	1	0
416	208	1	1	68	2	2	2	2	2	0	1	0
417	209	0	2	60	1	2	2	2	2	1	2	0
418	209	1	2	60	1	2	2	2	2	1	2	0
419	210	0	1	46	1	1	1	2	3	0	2	0
420	210	1	1	46	1	1	1	2	3	0	2	0
421	211	0	1	74	1	1	3	1	3	1	2	0
422	211	1	1	74	1	1	3	1	3	1	2	0
423	212	0	2	69	1	2	2	1	1	1	1	1
424	212	1	2	69	1	2	2	1	1	1	1	0
425	213	0	1	77	1	2	3	2	3	0	1	1
426	213	1	1	77	1	2	3	2	3	0	1	0
427	214	0	1	65	1	2	2	2	2	0	1	1
428	214	1	1	65	1	2	2	2	2	0	1	0
429	215	0	1	57	1	2	1	2	1	0	2	1
430	215	1	1	57	1	2	1	2	1	0	2	0
431	216	0	1	59	1	2	1	1	2	0	2	1
432	216	1	1	59	1	2	1	1	2	0	2	0
433	217	0	1	75	1	2	3	1	1	0	2	1
434	217	1	1	75	1	2	3	1	1	0	2	0
435	218	0	1	87	2	2	3	2	3	0	2	1
436	218	1	1	87	2	2	3	2	3	0	2	0
437	219	0	1	64	2	2	2	2	1	0	1	0
438	219	1	1	64	2	2	2	2	1	0	1	0
439	220	0	2	69	2	1	2	2	2	1	1	0
440	220	1	2	69	2	1	2	2	2	1	1	0
441	221	0	2	75	2	2	3	2	2	0	2	0
442	221	1	2	75	2	2	3	2	2	0	2	0
443	222	0	1	69	1	2	2	2	1	0	2	0
444	222	1	1	69	1	2	2	2	1	0	2	0
445	223	0	2	73	1	2	3	1	3	1	2	1
446	223	1	2	73	1	2	3	1	3	1	2	0
447	224	0	1	59	1	1	1	2	3	1	2	0
448	224	1	1	59	1	1	1	2	3	1	2	0
449	225	0	1	68	1	1	2	2	2	0	1	1
450	225	1	1	68	1	1	2	2	2	0	1	0
451	226	0	1	63	1	2	2	2	3	0	1	0
452	226	1	1	63	1	2	2	2	3	0	1	0
453	227	0	2	70	1	2	3	2	1	0	2	1
454	227	1	2	70	1	2	3	2	1	0	2	1
455	228	0	2	74	2	2	3	2	1	0	2	0
456	228	1	2	74	2	2	3	2	1	0	2	0
457	229	0	2	83	2	2	3	2	1	0	2	1
458	229	1	2	83	2	2	3	2	1	0	2	0
459	230	0	1	70	1	2	3	2	3	1	2	1
460	230	1	1	70	1	2	3	2	3	1	2	1

## Sheet: code
Variable	Variable values
id1	ID all
id2	ID for individual
time	0=Before Intervention 1=After intervention
sex	1=Male 2=Female
age	year
hypertension	1=Yes 2=No
diabetes	1=Yes 2=No
agegroup	1=<60 2=60-69 3=≥70
area	1=Urban 2=Rural
education	1=Primary or less 2=Secondary school 3=High school and above
obesity	1=Yes 0=No
prestroke	1=Yes 2=No
dys	1=Yes 0=No
